# Supplementary material for: Copper Amine Oxidase (CuAO)-Mediated Polyamine Catabolism Plays Potential Roles in Sweet Cherry (Prunus avium L.) Fruit Development and Ripening
Source: Int J Mol Sci. 2022 Oct 11;23(20):12112. doi: 10.3390/ijms232012112 (PMC9603101; doi:10.3390/ijms232012112)
Supplement: Supplementary file 1 [file ijms-23-12112-s001.zip › supplementary files/Table S1 Primers used in this study.xlsx]

## Sheet: Sheet1
Table S1 Primers used in this study
Gene ID	Primer name	Primer sequence (5'-3')
At2g16500	AtADC1-F	CGATGGACCTCACGGATTC
	AtADC1-R	AGCAAGACACGATGCGACTA
At4g34710	AtADC2-F	GAATGGCAGTGGAGGAAGG
	AtADC2-R	TGCTCGGTGCTTTAGGGT
At1g23820	AtSPDS1-F	TGCCACCGATTTGAAAAGACC
	AtSPDS1-R	GAGAACCACCCAGGAATAACAG
At1g70310	AtSPDS2-F	ATTGGCGATGGTGTTGCT
	AtSPDS2-R	CAATGACTCCACTCGGGTAAG
At5g53120	AtSPMS-F	TGGAGGTGATGGTGGTGT
	AtSPMS-R	TCAGGGGATTTACGGAGGAA
At3g14440	AtNCED-F	ATGGTTCACGCCGTCAAAT
	AtNCED-R	AATCATCCTCCGACATAGCC
At3g18780	Atactin-F	GCACCCTGTTCTTCTTACCGA
	Atactin-R	AGTAAGGTCACGTCCAGCAAGG
FUN_000165-T1	PavCuAO1-F	CTCTTTTCCTTCTTCACCTTCTCA
	PavCuAO1-R	TGGTTTGTCTGGCTCGTC
FUN_000166-T1	PavCuAO2-F	GGACTGTTGAAAGTGAGACGG
	PavCuAO2-R	GGTGAAAGCCCCACGAAT
FUN_000167-T1	PavCuAO3-F	CCTTCCAAGTAAGTAAACTGCCTCT
	PavCuAO3-R	ATGCTCCCCATACCAACCA
FUN_024869-T1	PavCuAO4-F	CTGGCTTGCCTGCCGATTT
	PavCuAO4-R	GGATGCTCCCGCCCTTAT
	PavEF-F	ATCCAGAGTAGCAGAACCAATCAC
	PavEF-R	GTTAGGCATCCAGTCCCAGAAT
